# Supplementary material for: Comprehensive analysis of mitogen-activated protein kinase cascades in chrysanthemum
Source: PeerJ. 2018 Jun 19;6:e5037. doi: 10.7717/peerj.5037 (PMC6014330; doi:10.7717/peerj.5037)
Supplement: Supplemental Information 1 [file peerj-06-5037-s001.txt]

>CmMKK2
ATGAATAAGGGAAATTTAGCTCCAATCTTGAAGCTTAATCTTCCTCCTCCTGATGAAACTTCACTTGCTAAATTCTTGACTGAATCTGGGACTTTTATGGATGGTGATCTGCTTGTGAATAGAGATGGTGTTAGAATTGTTTCACAGAGTCAATCTGATACTCCACCCCTTATTCAACCATCAGACAACCAATTAAGTTTAGCTGATTTTGATGCGGTTAAAGTTGTTGGAAAGGGAAACGGTGGAATTGTTCGATTGGTGCAGCACAAGTGGACAGGGCAGTTTTTTGCTTTAAAGGTGATTCAAATGAATGTAGAAGAGTCAGCCCGCAAGCAAATTGCACAAGAACTTAAAATCAACCAGTCGTCACAGTCTACAAACGTTGTAGTGTGCTACCAATCTTTTTATGATAATGGTGCTGTTTCTATAATCTTGGAGTACATGGATGGTGGATCATTAGCTGATTTTCTCAAAACCGTTCGTTCCATTCCCGAACCTTATCTTGCAGCCATCTGTAAACAGGTGTTGAATGGTTTGTGGTATCTTCATCACGAGAAACATATCATTCACAGGGATTTGAAACCGTCAAATCTGCTGATAAACCACCGAGGTGAAGTCAAGATTACTGATTTTGGTGTTAGTGCAATCCTCGCAAGCACTTCTGGACTGGCTAATACATTCGTTGGCACATACAATTATATGTCTCCAGAAAGAATTATTGGAGGCAACTACGGTTATAAAAGTGATATATGGAGCTTAGGTTTAGTTTTACTGGAATGTGCAACGGGTCATTTTCCATACTCTCCGCCACAACCAGGTGAAGGATGGGTCAATGTTTACGAGCTTATGGAAACCATCGTTGGTCAAGCACCACCTCGTGCACCTGCTGATCAGTTCTCTCCTCAGTTTTGCTCGTTTATTGAAGCATGCGTGCAGAAAGATCCGAAGGATAGAGCATCCGCAAATGAACTTATGTCACATCCGTTCATAAATATGTATGATCACATGGCCGTGGATCTTGCATCTTATTTCACTGAAGCGGGATCTCCTCTTGCAACATTA
>CmMKK3
ATGGCGGGACTAGAGGAGCTAAAAAAGAAACTTGTGCCATTATTCGATGCGGAAAAAGGGTTTTCTTCGGGGTCAACTAATGATCCGTCTGATTCTTATATGTTTGATGGTGGGACGGTTAATTTACTTAGTCGATCATATGGAGTGTACAATTTTAATGAGCTTGGGTTGCAAAAGTGTACGTCTAGATCGGTTAAGGATGTGGATGATACTGAAAAGAATTTTCAGTGTGCGTCTCATGAAATGAGAGTGTTTGGAGCGATTGGGAGTGGTGCTAGTAGCGTTGTTCAAAGAGCTATACATATTCCGACGCATAGGATTATTGCGTTAAAGAAGATTAATATCTTTGAAAAGGAGAAAAGGCAGCAGCTTTTGACTGAGATAAGGACGTTGTGTGAGGCGCCTTGCTATCAAGGTCTTGTGGAATTTTATGGAGCGTTTTATACTCCTGATTCGGGGCAAATTAGTATCGCTTTAGAGTATATGGATGGGGGTTCGTTAGCTGATGTTATAAAACGACAAAGATGTATACCTGAAGCAGTTCTTTCTCAGATGGTTCAAAAACTATTACAAGGACTAAGCTACTTGCATGGAGTTAGATATTTGGTCCACAGAGACATTAAACCTGCAAATTTGCTTGTGAATCTAAAGGGAGAACCTAAAATAACGGACTTCGGGATAAGTGCTGGTTTAGAAAATTCTATGGCAATGTGTGCTACATTTGTTGGAACTGTAACATACATGTCTCCTGAACGAATCCGAAATGAAAGTTATTCTTATCCTGCTGATATTTGGAGTCTTGGTCTTGCTCTTTTCGAGTGTGGCACTGGCGAATTTCCCTATACAGCAACTGAAGGACCTGTAAACCTTATGTTGCAGATCCTGGATGATCCGTCTCCATCACCACCCAAAGACACTTTTTCTCCAGAGTTCTGCTCATTCATCGATGATTGTCTACAGAAAGATGCTGATGCAAGACCAACAGCAGAGCAGCTTCTTTCACATCCATTTATCACGAAGTATGAAAATGACGAAGTGGACTTGGCAGCATTTGTTCGTGGTATTTTTGATCCAACACAAAGAATGAAAGATTTGGCTGATATGCTAGCGGTACATTACTATCTACTATTTGATGGATCTGATGAACTTTGGCAATATGCTAAAAGCTTCTATAACGAATGTTCAACTTTCAGCTTTTCTGGGAAAGAATCTATTGGGCCTGATGATATTTTTACAACTTTATCAAGCATCCGGAATACATTAGCTGGGGACTGGCCTTCTGACAAGCTCGTGCATGTAGTTGAGAAGCTACAATGTAGAGCTCATGGTGAAGATGGAGTTGCAATTCGTGTGTCGGGATCATTCATTGTTGGAAACCAGTTCCTTATATGTGGAGATGGTATACAAGCAGAGGATGTGCCAGATTTTAAAGATCTTAATATCGACATACCTAGCAAACGCATGGGAACATTTCAAGAACAGTTCATTATGGAAGCTGGGAATATCATTGGTCGATACTCAATAGCTAAACAAGAGCTATACATCATCCAG
>CmMKK5.1
ATGAACAACAACAGCAACATCAACAACAACAACAACTCAATGAAAAATAATAAGCCGCCTCGACGTCGTTGTTCAGACTTGACATTACCTTTACCCCCGCGCCAACCGCAACAACAAATAGCCGTCCCGCTTCCTCTTCCACCCTCAAACCAACACATCAACTTCTCACAGCTCGATCGCCTCAACAGAATTGGCAGCGGGAGTGGTGGGACGGTCTACAAGGTCCTCCATCGTCCCACCAACACTCTTTTCGCTCTCAAAGTCATCTACGGGACACACGACGAGGATGTCTTACGTCAAATACGTCGTGAGATTGAAATTCTGCGTGGAGTGGACAATCTTAACGTTGTCAAGTGTCATGACATGTATGATCGTGCTGGTGAGATTCAGGTTCTTCTAGAGTACATGGATTGCGGGTCACTTGAAGGAACTCATTTGTCTAATGAATCTTCTTTAGCTGATATCACACGTCAGATTTTGTCAGGGCTTTACTATCTTCACAGGCGTAAGATTGTTCACCGCGATATTAAGCCATCAAACCTACTAGTAAACTCCAAGAAACAAGTGAAGATTGCTGATTTCGGGGTGTCGAGAATATTGGAACAGACCATGGATCCTTGTAACTCTTCTGTGGGGACGATTGCTTACATGAGTCCAGAGAGAATAAACACGGATATAAACGAAGGGAAATACAACGGGTGTGCAGGGGATATATGGAGTGTAGGTGTTAGTATATTGGAATTCTATATAGGCCGATTTCCATTCTCGGTAGGAAGACAAGGTGATTGGGCAAGTCTCATGATTGCTATATGCATGACAAATCCTCCACAAGCTCCCCCCACCGCTTCTCCTGAGTTTCGAGATTTCGTGGGATGTTGTTTGCAGATGGATCCTGCACGCAGATGGAGCGCGGCTCAGTTGCTAAGGCACCCGTTTGTTACAGGAGGAAAACTAGTTGACCATAAACATCATAGAGGTTTCAATAATAATAATAATCAAGTGCATCCAACGCATCACCTACTTCCACTACCACCAAAATTTTCGTCT
>CmMKK5.2
ATGTTAGGCGCTGGATTACAGTTTAACCGTAGTCGTCATAACAACAGCAACATCAACAACAACAACAACTCAATGAAAAATAATAAGCCGCCTCGACGTCGTTGTTCAGACTTGACATTACCTTTACCCCCGCGCCAACCGCAACAACAAATAGCCGTCCCGCTTCCTCTTCCACCCTCAAACCAACACATCAACTTCTCACAGCTCGATCGCCTCAACAGAATTGGCAGCGGGAGTGGTGGGACGGTCTACAAGGTCCTCCATCGTCCCACCAACACTCTTTTCGCTCTCAAAGTCATCTACGGGACACACGACGAGGATGTCTTACGTCAAATACGTCGTGAGATTGAAATTCTGCGTGGAGTGGACAATCTTAACGTTGTCAAGTGTCATGACATGTATGATCGTGCTGGTGAGATTCAGGTTCTTCTAGAGTACATGGATTGCGGGTCACTTGAAGGAACTCATTTGTCTAATGAATCTTCTTTAGCTGATATCACACGTCAGATTTTGTCAGGGCTTTACTATCTTCACAGGCGTAAGATTGTTCACCGCGATATTAAGCCATCAAACCTACTAGTAAACTCCAAGAAACAAGTGAAGATTGCTGATTTCGGGGTGTCGAGAATATTGGAACAGACCATGGATCCTTGTAACTCTTCTGTGGGGACGATTGCTTACATGAGTCCAGAGAGAATAAACACGGATATAAACGAAGGGAAATACAACGGGTGTGCAGGGGATATATGGAGTGTAGGTGTTAGTATATTGGAATTCTATATAGGCCGATTTCCATTCTCGGTAGGAAGACAAGGTGATTGGGCAAGTCTCATGATTGCTATATGCATGACAAATCCTCCACAAGCTCCCCCCACCGCTTCTCCTGAGTTTCGAGATTTCGTGGGATGTTGTTTGCAGATGGATCCTGCACGCAGATGGAGCGCGGCTCAGTTGCTAAGGCACCCGTTTGTTACAGGAGGAAAACTAGTTGACCATAAACATCATAGAGGTTTCAATAATAATAATAATCAAGTGCATCCAACGCATCACCTACTTCCACTACCACCAAAATTTTCGTCT
>CmMKK5.3
ATGAAACCTATCCAACCACCACCGCCAACCACCGCCAACACCGCCTCACCAAACCACCGTCCCCGCCGCCGCCCCGACCTAACCCTCCCCCTCCCCCACCGCGAACCACCGCATCCAATCGCCGTCCCTCTCCCCCTCCCACCTCCATCATCCACAACAACCACAAACTCCTCCTCTTCATCATCCTCCACCTCATCAACCACCGTCAACCACCGCAAAGAAAGCGTAAACCTCTCCGACTTAAACCGCATGAACCGCATCGGATCCGGCAGCGGCGGAACAGTCTACAAAGTCATCCACCGCACCACCGGAAAACTCTACGCCTTAAAAGTCATCTACGGAAATCACGAAGATGACGTCAGGCGTCAGATCTGCCGAGAAATTGAAATCTTACGAGACGTTGACAATCAAAATATCGTGAAATGTCACGATATGTACGATCACGCTGGGGAGATTCAGGTTCTGTTGGAGTATATGGATGGAGGCTCGTTAGAAGGAACTCATATATCTCATGAACCGAGTTTATCGGATCTAACGCGTCAGGTATTATCCGGAATTTACTATTTGCATCGTCGTAAAATTGTGCATCGCGATATTAAGCCTTCGAATTTGTTAATTAATAGTAAGAAACAAGTTAAGATTGCGGATTTTGGAGTTAGTAGAATACTCGCCCAAACTATGGATCCGTGTAATAGCTCTGTAGGTACTATCGCGTATATGAGTCCTGAGAGAATTAACACTGATTTGAACCACGGACAATACGACGGTTTCGCTGGGGATATTTGGAGTTTAGGTGTTAGTATATTGGAGTTTTATTTAGGTAAGTTTCCTTTTGCGGTTGGTAGACAAGGGGATTGGGCTAGTTTGATGTGTGCGATATGTATGTCGCAGCCGCCGGAAGCGCCGGTTACTGCTAGTAGAGAGTTTCGTGATTTCGTTTCTTGTTGTTTGAAAATGGAGCCGAGGAGGAGGTGGACTGCCGCGCAGTTGTTGAGGCATCCGTTTGTTACGCGTGGGAGTATGGGAGGTGGGAGTGCGGGGAGTGGGAATAGTCAGGTGCAGCATCCGACTCATCATTCGTTACCTCCGCCTCCGCCAAAGTTTAATTCGTCT
>CmMKK5.4
ATGAAACCTATCCAACCACCACCGCCAACCACCGCCAACACCGCCTCACCAAACCACCGTCCCCGCCGCCGACCCGACCTAACCCTCCCCCTCCCCCACCGCGAACCACCGCATCCAATCGCCGTCCCTCTCCCTCTCCCACCTCCATCATCCACCACCACAAACTCCTCCTCTTCATCATCCTCCACCTCATCAACCACCGTCAACCACCGCAAAGAAAGCGTAAACCTCTCCGACCTCAACCGCATGAACCGCATCGGATCCGGCAGCGGCGGAACAGTCTACAAAGTCATCCACCGCACCACCGGAAAACTCTACGCCTTAAAAGTCATCTACGGAAATCACGAAGATGACGTCAGGCGTCAGATCTGCCGAGAAATTGAAATCTTAAGAGACGTTGACAATCAAAATATCGTGAAATGTCACGATATGTACGATCACGCTGGGGAGATTCAGGTTCTGTTAGAATACATGGATGGAGGCTCATTAGAAGGAACTCATATATCTCATGAACCGAGTTTATCGGATCTAACGCGTCAGGTATTATCCGGAATTTACTATTTGCATCGTCGTAAAATTGTGCATCGCGATATTAAGCCTTCGAATTTGTTAATTAATAGTAAGAAACAAGTTAAGATTGCGGATTTTGGAGTTAGTAGAATACTCGCCCAAACTATGGATCCGTGTAATAGCTCTGTAGGTACTATCGCGTATATGAGTCCTGAGAGGATTAACACTGATCTGAACCACGGACAATACGACGGTTTCGCTGGGGATATTTGGAGTTTAGGTGTTAGTATATTGGAGTTTTATTTAGGTAAGTTTCCTTTTGCGGTTGGTAGACAAGGGGATTGGGCTAGTTTGATGTGTGCGATATGTATGTCGCAGCCGCCGGAAGCGCCGGTTACTGCTAGTAGAGAGTTTCGTGATTTCGTTTCTTGTTGTTTGAAAATGGAGCCGAGGAGGAGGTGGACTGCCGCGCAGTTGTTGAGGCATCCGTTTGTTACGCGTGGGAGTATGGGAGGTGGGAGTGCGGGGAGTGGGAATAGTCAGGTGCAGCATCCGACTCATCATTCGTTACCTCCGCCTCCGCCAAAGTTTAATTCGTCT
>CmMKK6
GTGGAGCGTGCAAATGCAATCCCCTAATGGCAAGGCATGCTTCCTAAATCCGAAGAGATGGAATAAGTGAAAAGCATTGAGACACAACTAAATGCATCTCTTCATTCCAGCAAGAATACGTCCAAAATGAGCTCAGTCTCAAAAGGAGAAAGCATAGAGTCTGTTGTTGTTACCAAGAATCTTGTAGAACTCTAGAAATGTGATGCCCTCATTGAGGACAGCGAGTGGGACATTTCACGATGGGGATTTACTTCTGAATATGAAAGGACTAAAGCTCACATCCGAGGATAAGAAAAAGAGTCCCGCTGATGCTAAGGAGATTGATCTGCAATTTTCATTGGAAGACCTTGAGACTATTAAAGTTATTGGAAAAGGAAGCGGTGGTGTTGTTCAACTGGTTCGGCATAAATGGATTGGGACATTGTTCGCTTTGAAGGTGATCCAGATGAACATACAAGAGGATATACGTAAGCAGATTGTGCAAGAGCTGAAAATTAATCAAGCATCTCAATGCCCTCATATTGTTGTCTGCTACCACTCTTTCTACCACAACGGAGCCATCTCCCTGGTTTTTGAATACATGGACCGCGGATCTTTGACAGACGTGATTAGACAGCTCAAGACAATACTTGAACCATATCTTGCAGTGCTCTGCAAGCAGGTATTGCAGGGTCTTGTGTATTTGCACCACGAAAGACATGTAATCCATAGGGACATAAAGCCATCTAACTTACTTGTAAACCAAAAAGGGGAAGTAAAAATTACAGATTTTGGCGTAAGTGCAATGCTTGCTAGCTCTATGGGTCAACGAGATACATTTGTTGGAACATACAATTATATGTCGCCGGAGAGAATTAGTGGGAAGGCTTATGATTATAAGAGTGATATATGGAGTTTGGGCCTAGTGATCCTCGAGTGTGCTATAGGACGATTTCCTTTCATACAATCTGAAGATCAGCAAGGTGGGCCAACTTTTTATGAGCTATTAGACGCCATCGTCTCAAAACCACCACCTACCGCTCCATCAGATCAATTTTCCCCAGAGTTCTGTTCATTTGTCTCTGCCTGCATACAAAAAGATCCTAAAGACAGATCATCGGCTCTAGACCTTTTGAGTCACCCGTTCATCAAGAAATTCGAGGACAAGGATATTGATCTTGCAATTTTGGTAAGTGGCTTGGAAGCCCCTATTAACTTTTTGAAATAAGTTATAATGTAATGAGATTTTATTGTATAATGCATTCCCCAA
>CmMKK9
ATGGCACTCGTTCGAGAACGCCGTCAATCAAAACTCGGTCTCCGGTTACCTGAGATAACCGATCGCCGCCCTCGGTTCCCTCTACCCCTCCCACAAACAATAAACCAACAAGTTACAAAATCTTCAATATCCACAACCGAAGCCGAATATGAAACTATAAAAGTTCTTGGTCATGGCAACGGAGGCACTGTTTACAAAGTTGTCCACAAAAAAACATCAAATGTTTTTGCACTTAAAGTTGTACACGCGGACAGTGATCCAATGATGCGTCGGCAAATCTTTAGAGAAATGGAAATTTTACGACGAACGGATTCTCCATATGTCGTAAAATGTCATGAAATATTCGAAAAACCAGATGGTGATATCGCGATACTAATGGAATATATGGACTTTGGAACCCTAGAGTCGTTACTAAAAACCACTGGTACTTTGTCCGAAGATACGCTTGCTGACGTGGCACGTCAGATACTTAACGGACTCAACTACCTACACGCTCACAAAATCATACACAGAGACATAAAACCCGCGAATCTTTTAGTGAACAAAAACATGAAAGTGAAGATAGCGGATTTTGGTGTGAGTAAAATTATGTGTCGAACACTTGACGCGTGCAATTCGTATGTTGGCACGTGTGCGTACATGAGTCCTGAAAGGTTTGATCCAGATAGTCATGGGTCGAATTATAATGGTTATTCAGGTGATATATGGAGTTTAGGGTTAACCCTGTTGGAATTATATATTGGTCATTTCCCGTTCTTGCCAGCGGGTCAGAAACCCGACTGGGCAACTCTTATGTGTGCGATATGTTTTGGTGAACCACCGAGTTTGCCACAAGGAGTTTCGGATGACTTTCGGAGTTTTATCGAGTGCTGTTTGCAAAAAGATTCAACTAAAAGATGGACTGCTTCACAACTTCTTTCACACCCTTTTTGTATA
>CmMPK1
ATGGCAACTCCAGTAGAACCACCAAATGGGATTAAATCAGAAGGGAAACACTACTTTTCGATGTGGAAGGCATTGTTTGAAATAGATACAAAATATGTTCCCATTAAACCTATTGGTCGAGGTGCATATGGGATCGTTTGCTCTTCTGTAAACCGTGAAACGAATGAGAAAGTAGCTATCAAGAAAATACACAATGCCTTTGATAACCGTATTGATGCCTTGAGAACCTTGCGTGAGCTTAAGCTTCTTCGCTATCTTAGGCATGATAATGTTATCCGTTTGAAAGATGTCATGGTTCCGATCCATAGGAGAAGTTTTAAAGATGTTTATTTGGTTTATGAGCTTATGGATACGGATTTGCATCAGATTATTAAGTCGTCTCAAGCACTTAGTAATGATCACTGCCAGTATTTCCTCTTTCAGCTGTTGCGAGGCTTGAAGTACTTGCACTCGGTAAACATCCTCCATCGTGATTTGAAGCCCGGTAACCTACTCATCAATGCCAACTGTGACCTAAAAATATGTGATTTCGGGTTAGCACGTACAAACAATGGTAAGGACCAGTTTATGACCGAGTATGTTGTGACGCGTTGGTATCGGGCCCCTGAATTACTTCTCTGCTGTGACAACTATGACACCTCAATCGACGTGTGGTCTGTTGGGTGCATCTTTGCTGAACTTCTTGGCAGAAAACCACTCTTCCCGGGAACCGAATGTCTCAACCAACTGAAGCTGATAGTCAACATACTCGGAAGCCAACGGGAAGAGAATATCGAGTTTATTGATAACCCAAAAGCAAGAAACTTTATAAAGTCTATTCCTTTCTCACCCGGCACATCATTTTCTAGACTTTATCCGAATGCTCATCCATTAGCAATTGACCTGCTGCAAAAGATGCTTGTGTTTGATCCTTCAAAGAGGATTAGTGTGTTTGAAGCGCTTCGTCATCCTTACATGTCTCAACTTTATGACCCGAATACGGATCCACCAGTTCAAGTACCCGTGGATTTGGATATAGATGAAGATTGGGGGGAAGAGATGATACGAGAGATGATGTGGAAAGAGATGGTTCATTATCATCCTGAAGCTGTCGCTGCTGCTGCTAATGCTAATGTTAATCAAGAGGTAATGATGTTG
>CmMPK3.2
ATGGCAGACACAGGAGGTGGTCAGTACACAGATTTTCCAGCAGTGCCAACTTATGGTGGTCAGTTTATTCGTTACAACATTTTTGGAAATGACTTTGAGATCACTAATAAGTATCGTCCTCCTATCATGCCTATTGGTCGTGGTGCTTATGGTATTGTATGTTCGATGTTGAACGCTGAGACGAATGAGATGGTGGCTGTTAAGAAGATTGCGAATGCTTTTGATAATTATATGGATGCTAAGAGGACACTTCGTGAGATTAAGCTTTTGCGACATTTGGATCATGAGAATGTAGTAGCCTTAAAAGATGTTGTTCCTCCACCTCTACGTAGAGAGTTCTCGGATGTCTACATAGCCACAGAGCTAATGGACACTGATCTTCACCAAATTATTCGCTCAAATCAAAACTTATCAGAAGAGCACTGTCAGTACTTCTTATACCAACTTTTACGAGGATTGAAATACATTCACTCGGCCAATATCATCCATCGAGACCTTAAGCCTAGCAATTTGTTGCTAAACGCAAATTGTGACTTAAAAATTTGCGATTTTGGACTTGCGCGTCCAAATGCAGAGAACGACTTTATGACTGAATATGTTGTCACGAGATGGTATAGGGCACCCGAGCTTTTACTTAACTCTTCTGAATATTCAGCTGAAATAGACGTGTGGTCTGTTGGTTGTATTTATATGGAACTTATGAATAGAAAGCCTTTGTTTGCTGGTAAAGATCATGTGCATCAAATGCGACTCTTAACTGAGCTTCTTGGCACACCTACTGAAGCTGATCTTGGTTTTATCAAGAGCGAAGATGCAATGAGATATCTTTCTCAACTTCCTCGACATCCTCGCAAATCATTACTCAAGACTTTCCCACATGTTAATCCATCAGCCATTGATTTAGTCGAGAAAATGTTATCGTTTGATCCAGCCAAACGTATCACAGTGGAAGAAGCACTTGCACATCCTTACCTTGAAAGATTACACGACGTTGATGACGAACCAATCTGTCCGAACCCTTTCTCTTTTGACTTTGAGCAACAAGTTTTAGGAGAAGAACAGATCAAAGACTTGATCTACCAGGAGGCACTAGCACACAATCCAGAGTTTGCC
>CmMPK3.1
ATGGCAGACACAGGAGGTGGTCAGTACACAGATTTTCCAGCAGTGCCAACTTATGGTGGTCAGTTTATTCGTTACAACATTTTTGGAAATGACTTTGAGATCACTAATAAGTATCGTCCTCCTATCATGCCTATTGGTCGTGGTGCTTATGGTATTGTATGTTCGATGTTGAACGCTGAGACGAATGAGATGGTGGCTGTTAAGAAGATTGCGAATGCTTTTGATAATTATATGGATGCTAAAAGGACGCTTCGCGAGATTAAGCTTATGAGACATTTGGATCATGAAAATATACTGGCTATAAAAGATATAATCCCACCACCTCTACGAAGAGAGTTTTCTGATGTTTACATCACCACTGAACTTATGGATACTGACCTTCACCAAATTATTCGGTCCAATCAGAACTTATCTGAAGAGCATTGTCAGTACTTCTTGTATCAGCTCCTAAGAGGCTTGAAGTACATTCACTCTGCTAATGTTATCCATAGAGACTTGAAGCCTAGTAATTTGCTGCTAAATGCAAATTGTGATTTGAAGATTGGCGATTTTGGACTTGCTAGGACAAGTGCTGAGAATGACTTTATGACTGAATATGTTGTCACAAGATGGTATCGGGCTCCTGAGCTGTTACTCAACTCTTCTGATTATACCGCTGCCATTGATGTGTGGTCTGTTGGTTGCATTTACTTGGAGCTAATGAACAAGAAGCCTTTGTTTCCTGGTAAAGATACTGTGCATCAAATGCGCATATTAACAGAGCTTTTAGGTACACCAACTGAATCTGATCTTCGGTTTATTCGAAATGAAGATGCACGAAGGTATCTCGCTCAACTCCCTCAACATCCTCGCCAGACATTATCCACAGTTTTCCCACACGTTCATCCATTAGCCATTGATTTAGTCGACAAAATGTTAACAATGGATCCAACCAAACGAATCACAGTTGAAGATGCATTAGATCACCCTTACCTTGCAAGACTACACGATGTAGCTGATGAGCCAATCTGTGCGGAGCCCTTTTCATTTTCATTCGAGCAACAAGTTCTTGGAGAAGAGCAGATTAAGGACTTGATTTACGAGGAGGCATTAGCACACAACCCGGGGTTTGCT
>CmMPK4.1
ATGTCTATAATGGAATCAAGCTCTGCAAGTACAGGTGGTGGAGGTGGTGCAGACCAGCATCATGTTAGTAATAATAATATAAAAGGGGTGGTGACACATGGTGGTCGTTATGTTCAGTATAATGTTTATGGGAATTTGTTTGAGGTTTCTAGAAAATATGTTCCTCCTATTCGTCCTGTTGGCAGAGGTGCTTATGGTATTGTCTGTGCTGCTATGAATTCAGAGACACGTGAAGAAGTTGCCATAAAGAAAATCGGCAATGCGTTTGACAACAGAATCGACGCCAAACGGACTTTAAGAGAGATTAAGCTTCTCCGCCACATGGATCATGAAAATGTTATTGCAATCAAAGACATCATACGGCCTCCACTAAAGGAAAATTTCAATGATGTATACATCGTTTATGAGCTGATGGACACCGATCTTCATCAGATAATACGCTCTAATCAACCTTTGGCTGATGATCATTGTCGGTATTTTCTTTACCAAATACTTCGAGGACTCAAGTATGTTCATTCTGCACATGTCTTGCATCGTGATCTAAAACCAAGCAACTTGCTTCTTAATGCGAACTGTGACCTAAAAATTGGAGATTTTGGACTTGCAAGGACAACATCTGAAACAGACTTCATGACTGAGTATGTTGTTACTCGATGGTATCGGGCCCCAGAATTGCTGTTAAATTGTTCAGAGTACACAGCAGCCATTGACATCTGGTCAGTAGGTTGCATTCTTGGTGAAATTTTGACCAGACAACCCTTGTTCCCGGGGAAAGATTATGTTCATCAACTTAGACTTATCACAGAGCTCATAGGATCACCAGATGACGCGAGTCTTGGATTTCTCAGAAGTGATAATGCCCGTAGATACGTGAGACAGCTTCCTCAGTATCCAAAGCAACAATTCGCTGCTAGATTCCCAGATAAATCTCCTGGAGCTCTGGATTTGCTGGAAAAGATGCTTGTCTTCGACCCAAATAGGCGTATTACAGTTGATGAGGCTCTTTGTCACCCATACTTGGCACCCCTTCACGATATCAATGAGGAACCTGTTTGCCCCAGGCCGTTCAGTTTTGACTTCGAGCAGCCATCTTGCACTGAGGAGAATATCAAAGAGCTTATCTGGAGGGAATCTGTAAAATTCAATCCTGACCCGACTCAC
>CmMPK4.2
ATGTCTGCAATGGATACAAGTGATCAAAATAATAATATTAGTAATAGTAGCAATATTAGAGGTGTAGCTACACATGGTGGACTTTATATTCAATATAATGTTTATGGTAATCTTTTCGAAGTTTCAAAAAAATATGTTCCTCCTATTAGGCCTGTTGGTAGAGGTGCTTATGGTATTGTTTGTGCTGCTACGAATGCCGAGACACGTGAAGAAGTCGCCATCAAGAAAATTGGGAATGCATTTGATAACAGAATTGATGCCAAAAGGACTCTAAGAGAGATTAAGCTTCTTCGTCACATGGAACATGAGAATGTTATTGCATGCAAAGACATCATACGGCCTCCATTAAAAGAAAATTTCAATGATGTTTACATCGTTTATGAGTTGATGGATACTGATCTTCATCAGATAATACGCTCTAATCAACCTCTGGCTGACGATCACTGTCGGTATTTCCTTTACCAAATACTACGAGGACTGAAGTATGTTCACTCTGCACACGTTTTGCATCGTGATCTAAAACCAAGCAACCTGCTACTGAACTCCAATTGTGACCTAAAAATCGGGGATTTTGGGCTTGCAAGAACAACTTCTGAAACAGACTTCATGACTGAGTATGTTGTTACTCGATGGTACCGAGCACCTGAGTTGCTCTTAAATTGTTCGGAATACACAGCAGCTATTGACATCTGGTCAGTAGGTTGCATTCTTGGTGAAATTATGACCCGGCAACCACTGTTTCCTGGCAGAGATTATGTTCATCAGCTCAGACTTATCACAGAGCTCATAGGATCACCAGATGATGCAAGTCTTGGATTTCTCAGAAGTGATAATGCAAGAAGATACGTTAGACAACTTCCTCAGTATCCAAGGCAACAATTCTCTGCTAGATTCCAGAATACATCTCCCGGAGCTGTAGATTTACTGGAAAAAATGCTCATATTTGACCCCAATAGGCGTATTACAGTTGATGAGGCATTATCTCACCCATACTTAGCACCCCTACACGAAATCAACGAGGAGCCAGTGTGCCCTAGGCCTTTTAGTTTCGACTTTGAGCAGCCATCATGCACCGAAGAACATATCAAAGAGCTCATCTGGAGGGAGTCTGTAAAATTTAATCCCGACCCGACTCAC
>CmMPK6
ATGGATCCATCAAACCAACAATCCGACACCGAAATGTCCGACGCCCCACCACCACAAACACCGTCACAACAACCACCGCCACCAGACACCATCCCAGCCACACTCAGTCACGGCGGCAGATTTATCCAATACAACATCTTCGGTAACATTTTTGAAGTCACTGTTAAGTATAAGCCTCCTATCATGCCTATTGGTAAAGGCGCTTATGGCATCGTCTGTTCGGCGTTGAATTCGGAGACGAATGAGCATGTGGCGATAAAGAAGATTGCGAATGCGTTTGATAATAGGATTGATGCTAAGAGGACGTTGAGGGAGATTAAGCTGCTCAGGCATATGGATCATGAAAATGTCGTTGCAATTAGAGATATAATTCCACCTCCAGAAAGGATGGCATTTAATGATGTCTACATTGCTTATGAGCTCATGGACACTGATCTCCATCAAATAATCCGTTCCAATCAATCATTATCAGAGGAGCATTGCCAGTATTTTCTGTATCAGATCCTGCGTGGGCTAAAATACATACATTCTGCAAATGTGCTGCACAGGGATTTGAAGCCTAGCAATCTTCTTCTGAACGCCAATTGTGATCTGAAAATATGTGATTTTGGATTAGCTCGTGTTACATCTGAAACTGATTTCATGACAGAGTATGTCGTTACAAGATGGTACCGTGCACCAGAGCTGCTGTTAAACTCTTCTGATTATACTGCTGCCATTGATGTATGGTCAGTTGGCTGTATCTTTATGGAATTGATGGACCGCAAGCCCTTATTTCCTGGTAGAGACCATGTACACCAGCTAAGATTGCTTATGGAGCTGATTGGAACTCCATCAGAAGCTGAATTAGGATTTCTGAACGAAAATGCAAAAAGATACATTCGACAACTAAACCATTATCAACGACAATCGTTCAATGAAAAGTTTCCTCAAGTTCATCCTGCTGCCATTGATCTTATCGAAAAGATGTTGACTTTTGATCCTAGGCAGAGAATCACAGTTGAAGACGCACTTGCACATCCGTATCTAACATCACTGCACGACATCAGTGACGAGCCTGTGTGCATGACTCCCTTTAACTTCGACTTTGAACATCATGCCCCAACCGAGGAACAGATGAAGGAGATGATATATAGGGAGGCTCTTGCTTTCAATCCCGAGTACCAGAATATG
>CmMPK9.1
ATGCTTGGCAAGGAATTTTTCACCGAGTACGGTGAAGCAAGTTTGTACGAGATTCAAGAAGTTGTTGGGAAGGGAAGTTATGGTGTCGTTGCAGCAGCAGTCGATACACACACTGGTGAAAAAGTTGCTATTAAGAAAATCAATGATGTTTTCGAGCATGTTTCGGATGCCACTCGTATTCTTAGAGAAATTAAGCTCCTTAGGTTGCTTAAACATCCGGACATTGTAGAAATTAAACATATCATGCTTCCTCCTTGTCGAAGAGAGTTTAAGGATATTTATGTTGTGTTTGAGTTGATGGAATCTGATCTTGATGAAGTCATCAAGGTTAATGATGATCTCACTCCCGAACATCATCAGTTTTTCTTGTATCAGCTTCTTCGAGCTTTGAAATATATACACACTGCGCACGTATACCATCGGGATTTAAAACCCAAGAACATTCTTGCAAATGCGGACTGTAAGCTGAAGATCTGTGATTTTGGTCTAGCTCGTGCATCTTTGGATGATACTGCGTCAGCAATTTTTTGGACTGACTATGTGGCTACAAGATGGTATCGTGCTCCTGAACTCTGTGGCTCCTTTTTCTCTAAATATACGCCTGCGATCGATATTTGGAGCATAGGGTGTATATTTGCTGAGATGCTAACAGGAAAGCCGCTGTTTCCTGGGAGGAATGTTGTGCACCAATTGGATCTCGTCACTGATTTGCTTGGTAACCCGTCTGCTGAAACCATTGCAAGGATACGAAATGATAAGGCCAGAAGATATTTAAATGGCTTGCCAAAGAAAACCCCTATTCCATTGTCACAAAAATTCCCCAAAGCTGATCCAATGGCGCTCCGTTTACTTGAAAAATTGATCGCATTTGATCCTGCGGACCGGATATCTGCTGAAGAGGCCTTGGCAGATCCCTACTTTTATGGTTTAGCGAATTTGGAAACTGAACCATCCAAACAGCCGATTTCAAAACTTGAGTTTGAGTTTGAAAGGCGAAGATTGACTAAGAATGACGTAAGAGAGCTGATTTATAGGGAGATCTTAGAGTATCACCCACAAATGTTGCAAGAGTACCTTCATGGTGAAGAACACATAAGCTTCATGTATCCAAGTGGCATTGACCGTTTCAAGGAAAAATTTGCGGATCTTGAGGAGCAGGAAGGCAAGGAAGGAAAAAACTCTCCGCTTCAAAGGCACTACACATCACTGCCAAGAGAGCGGATCTGTGTACCCATAGAAGAAGCTGTTGATGAAATCAACGACTTTGAAAGGCGTACAAATGCTGCCATTGCCACCACTCTTAAAAGCCCGCCAAGATCAGAAAGGTGTAACAAAACCAAAACACCTAAAAAAGATTCTAATAATATCCCAACCAGCTGTAAGTATCGAGATTTGGCAAGAAGTTCTAGCATTAGTACACCCAAATATGTAGGAGCCAACAACAGGAGTTGCAAGGAGACATTGGAGCAAGGAGATGAAGCGAGCGGTGTTCTGTCACAGAAGCTAGCAGCTTTAAGTTCT
>CmMPK9.2
ATGGGAATAATTCCAACATTTGTGGATGGTATTCGTAGATGGTTTCAACATTCTTCTTCTTCATCATCTAATTATTATGAACCAAAAGCATCACATGTCATAACATTTGTTGATGATTTAGATCTTTCTTCTATTCAGGATATCAAAGTTCCTTTACGCATGGATCCTCTCAAAAGGTTGGAAAGAGAGTTCTTCACAGAGTATGGAGAAGCGAGTAGATACCAAGTTCAAGAAGTTGTTGGTAAAGGAAGTTATGGTGTTGTTGGCTCTGCTACTGATACACAGACGGGCGAAAAGGTTGCCATTAAGAAGATCAATGATGTTTTCGAACATGTTTCTGACGCCACAAGAATTCTTAGAGAAATCAAGCTTCTTCGTTTGCTTAGGCATCCGGATATTGTAGAAATTAGGCATATTATGCTCCCTCCATCTAGAAGAGAGTTTAGCGATATTTATATTGTTTTTGAATTGATGGAGTCTGACCTTCATCAAGTTATTAGAGCAAATGATGATCTCACTCCCGAACATTATCAGTTTTTCTTGTACCAACTTCTTCGCGGACTAAAGTATATTCACTCAGCAAATGTGTTTCATAGAGATTTAAAGCCTAAAAACATTCTTGCTAATGCTGACTGCAAATTGAAGATTTGTGACTTTGGGCTTGCACGAGTTTCATTTAACGATGCACCATCTGCCATATTCTGGACGGATTATGTTGCAACTCGGTGGTATCGTGCTCCTGAACTTTGTGGCTCCTTTTTCTCTAAGTATACTCCGGCCATTGATATTTGGAGCATTGGATGCATATTTGCAGAGATGCTTACAGGGAAACCATTGTTTCCTGGAAAGAATGTTGTGCATCAGTTGGATCTCATGACTGATTTGCTTGGCACTCCTCCTCCTGAAACTATTGCAAGGATTCGCAATGAAAAGGCAAGAAGATACCTTAATAGCATGCGGAAGAAACAGCCAATTCCTTTCACACACAAATTTCCTAATGTAGACCCGTTGGCTCTTAAACTACTGGAACGCCTTATTGCATTTGATCCAAAAGACCGGCCTTCAGCTGAAGAGTCACTAGCGGATCCTTACTTTAATGGGTTGTCAAATGGGGACCGAGAACCATGCACTCAGCCCATATCAAAACTTGAATTCGAGTTTGAGAGGAGAAAATTAGGAAAAGATGATGTTAGAGAGTTGATCTATCGAGAGATCTTGGAATATCATCCACAAATGCTTCAGGAATATTTACGTGGTGGTGAACAAACTAGCTTCTTGTACCCGAGTGGGGTTGATCGGTTTAAGAGGCAATTTGCACATCTTGAGGAAGGCTTAGGTAAAGGAGGAAGTAATACCACGCCACTGCTAAGGCAACATGCCTCTCTTCCGAGGGAGCGAGTTCCTGCACCAAAAGAGGAAGGTAGTTCTCAAGAAAACGAGTTGGAAAATCAAACTTCAGAAAATGCTGAAGGTGCAGACAGTGAAGTGAATAAAGGAAATTACAGTGCTCGTAGCTTATTAAAGAGTGCAAGTATTAGTGCTTCCAAGTGTATTGGAGGGAAAGGAACTCGAGATACAGAGGAAGAATCCGATGTAGACAAACAAGACGAGCAG
>CmMPK13
ATGGGCCGTGACGAAGATAAAGGTGGTGGTCTAGGAGTGGTGTTGAAAGGTGTTCCGGTGTATGGGGGCGAATATATACATTATAATTTACTTGGAAACTTGTTTGAGGTTTCTTCTAAATATGTTCCTCCTATTCAACCTGTTGGCCGTGGTGCTTACGGCATCGTTTGTTGTGCTAAAAATGCCATAACAAAAGAAGATGTTGCAATCAAGAAAATTGGTATGGCATTTGATAACAGTATCGATGCTAAGAGGACACTGCGGGAAATCAAGCTCCTCTGCCATATGGATCATGAGAATATTGTCAAAATTAAGGACATTATACGGCCACCAGATAAACAGAAGTTTAATGATGTCTATATTGTGTATGAGTTAATGGACACCGATCTGCACCAGATAATTCGTTCTTCTCAGTTACTGACAGATGACCACTGTCAGTATTTTTTGTATCAGTTATTGCGTGGATTGAAATACATACACTCAGCAAATGTTTTACACCGTGATTTGAAACCAAGCAATTTGTTACTTGATGCAAACTGTGACCTAAAGATTTGTGACTTTGGGCTAGCAAGAACTACATCCGAGACAGATTTCATGACAGAATATGTTGTGACAAGGTGGTATAGAGCCCCCGAATTGTTGCTGAACTGTTCAGAGTATACTGCAGCTATTGATATCTGGTCAGTTGGCTGCATTTTAATGGAAATTCTTTTGAGGGAACCTCTCTTTCCTGGAAAAGATTATGTTCAGCAGTTGGCACTTATAACCGAGCTTCTAGGTTCTCCAGATGACTCGGATCTTGGGTTTCTTAGAAGCGATAATGCCAGGAGGTATGTTAAACAGCTCCCTCATGTACCAAAGAAATCTTTCCACCAGAAGTTCCCAAACGTGTCCCCTGTGGCAATCGACCTTGCACAAAGAATGTTAGTTTTTGACCCGTCCAAACGCATAACTGTTGAAGAAGCACTAAACCACCCAATGGTGCGAAATCTCCATGAAATCAACGAGGAACCTACCTGTCCAACTCCTTTTGTCTTTGATTTTGAGCGAGCATCTTTAAGTGAGGCAGAGGTAAAAGAGCTTATCTGGAAAGAGTCGTTAAAGTTTAACCCGGATAGCATAAAAGAAGGTTATCCTGGAATT
>CmMPK16
ATGCAATCTGATCAAAGAAGAAAGGGATCTGCAGAAGTCGATTTTTTCACCGAATATGGTGAAGGAAGTAGATATAAGATAGAGGAAGTAATTGGTAAAGGAAGCTATGGTGTTGTATGTTCGGCTTACGACACACATTTAGGCGAAAAAGTAGCCATTAAAAAGATAAATGATATATTTGAACATGTATCTGATGCCACGCGTATTCTTCGCGAGATTAAGCTTCTTAGGCTTCTTCGTCATCCCGACATTGTGGAGATCAAGCATATTTTGTTGCCGCCTTCAAGGAGAGAGTTTAGAGATATATATGTGGTGTTTGAGCTTATGGAATCTGATCTACATCAGGTTATTAAAGCGAATGATGATTTGACACCGGAACATTATCAGTTTTTTCTTTATCAACTTCTTCGAGGATTGAAATACATACATACAGCAAATGTCTTTCACAGAGATCTAAAACCCAAAAATATTTTGGCGAATGCCGACTGCAAACTTAAGATCTGCGACTTTGGTCTCGCAAGAGTTGCATTTAATGATACACCTACTGCAATATTCTGGACAGATTATGTTGCAACGCGATGGTACAGAGCTCCAGAATTGTGCGGATCGTTTTTCTCTAAGTACACTCCGGCTATAGATACATGGAGTATTGGTTGTATTTTTGCTGAACTTCTTACCGGGAAGCCCCTTTTCCCAGGGAAAAATGTGGTCCATCAGTTGGACTTGATGACCGACCTTTTGGGGACACCATCAGCTGAAGCTATAGCCAGGATAAGAAATGAGAAGGCGAGGAGGTACTTAAGCAGCATGAGGAAGAAAAAACCCATCCCTTTTTCGCAGAAGTTTCCGAATGCAGATCCTCTTGCTCTTCGTTTATTAGAAAGAATGCTTGCATTCGAGCCTAAAGATCGCCCTAGTGCTGAGGAGGCTCTTTCGGATCCATATTTTAAGAATTTAGCCAAGGTTGAGAGGGAGCCTTCTGCTCAGCCTGTTACAAAGATGGAATTTGAGTTTGAACGAAGAAGAATTACTAAGGAAGATGTTCGAGAACTCATTTATAGAGAGATTCTTGAATACCATCCAAATATGCTGAAAGAATTCTTAGATGGAGCTGAACCAACAGGCTTCATGTATCCAAGTGCCGTAGACCAATTCAAGAAGCAGTTTGCTCATCTTGAAGAGCATTATGGCAAAGGTACAGCAGCTGCGCCTTTGGAGAGGCAACAATCATCATCATTGCCAAGGGCATGTGTACTATATCCAAAAGAGACTGCACAAGCAACAGTAGAAGTGACAAATGGTCTATCCAAATGTTCTATCAAAGAAGTTGGAAAGCAATACATGACGAACCCTATGCCGATGACCAGGCTTCCTCTTCAAGTTCCTCAAAGCGTCCAAGGAGGGAGTGCTGCTAGGCCTGGTAAAGTTGTTGGTTCCGTGATGCGTTATAATAATGATGCTGCTCTTGAACAACGAAGGGTTTCTGGTAGGAATAATAACAATAATGCAGTAGCAGCCCCAACCCAATTCCCACTTCCCGCTTCTTCCTACCCTCGAAGGTCATCCACCTGCAAAAACGACAAAGTGGAAACCGCTATTGAAGTTTCGAGTAATGGGCTTCAGGCTCGACCTCCATACATTCCAAGAAAAGTTGCCGCTGCTCAAGGTGGTTCTGGTAGTCAGTGGTAT
>CmMPK18
ATGCAGCAGCAAGATCGAAGGAAAAAGAGTCCAAAAGACATTGAGTTCTTTACTGAATACGGTGAAGCAAACCGATACAAAATCCTAGAGATTATAGGAAAGGGAAGTTATGGAGTCGTGTGTGCAGCCATTGACACACAGACCGGGGAGAAGGTTGCAATAAAGAAAATTACCAACATTTTTGAACATTCATCCGATGCTATTCGAATTTTGCGTGAGATTAAATTGCTTAGGCTTCTACGCCATCCTGATATTGTTGAAATTAAACGGATCATGTTGCCACCATCAAGGCGGGAATTTAAAGATATTTATGTTGTATTTGAACTCATGGAGTCTGATCTTCACCAAGTCATCAAGGCCAACGATGACTTGACACACGAGCACCATCGTTTTTTCCTCTATCAAATGCTACGAGCTTTGAAATATATGCACACAGCAAATGTGTATCATCGAGATCTAAAACCAAAGAACATATTAGCAAATGCAAATTGCAAACTAAAGATATGCGATTTTGGACTTGCAAGGGCTGCATTTACTGATACACCAACAACGATATTTTGGACGGATTATGTTGCAACAAGATGGTATAGGGCTCCTGAGCTATGCGGATCTTTTTATTCAAAGTATACCCCGGCTGTTGATATTTGGGGAATTGGATGTATATTCGCTGAAGTATTGACCGGAAAGCCACTCTTTCCTGGCAAAAGCGTAGTACATCAGTTGGAGCTTATCACTGATCTTCTTGGAACACCTTCACCAGATACAATTTCCAGAGTCCGTAATGACAAGGCAAGAAAATACTTGACAGATATGCGAAGAAAGAAACCTGTGACATTTTCAGAGAAATTTTCAAATGTCGACCCTTTGGCACTTGGGCTACTGCAAAGGCTGTTAGCGTTTGATCCAAAGGATCGACCAACTGCAGAACAGGCACTAGCTGATCCTTACTTCAAGGGACTATCAAAGGTTGAAAGGGAACCTTCTTGTCAGCCATTCTCTAAATTGGAGTTTGAGTTTGAGAGGCGAAGAGTTACAAAAGAGGATATTAGGGAATTAATATTTCGTGAGATTCTTGAATACCATCCTCAGTTGCTAAAAGATTACATGGCTGGAAATGATCGCACAAGTTTTCTTTATCCTAGTGCCATTGGTCAATTTAGGAGACAGTTCGCTTATTTTGAGGAGAATGTTGGAATGAGCGGGCCTGTTATACCTCCAGAGAGGAAGCATACTTCCCTCCCAAGGTCTACGGTTACTTCAAGTACGACTGCTCCCAAGCTGCAGCAGTGCTTGGCGGCATTTGACAACAGACCGATTGTAGATAACGTGCCTCGTGGTGGTAGAGATGCGGATGCAACTGGAAACATTTTCAATGCTGCCTCTCGGCCACCACCAAGGATGCCCAAAGGAAGAGTTGTGGGCCCGGTTCTACCTTTGGAAGGTAGTCGAGACATGAAAGATGCCTATGATCCAAGGGTAATGGTTAGAAACACTGTTGGTCTTTCACCACATTATGCATACAGAAGCAACAACGGGAATCAAACAAAGATACACGTAGCGGAATCTGATAAGGATTCGTCTTCTTTAATCAAACAACAAACAACGGTTGGGAAAATGTCGCCAGGGCTGGTCAACAGGAATCCATATTACAACCAACCACATGGTCAACCACCAAATGAACGGATAGCAATTGATGCTAAGTTTATGCAGGCCCAATCTCAATATGGTGTGGCGGGAGCAGCAGCAGTTGCTGTTGCTGCTCATAGAGAGGTTGGCGTTGTTCATATGGGACTTTCG
